# Supplementary material for: Sympatric ecological speciation meets pyrosequencing: sampling the transcriptome of the apple maggot Rhagoletis pomonella
Source: BMC Genomics. 2009 Dec 27;10:633. doi: 10.1186/1471-2164-10-633 (PMC2807884; doi:10.1186/1471-2164-10-633)
Supplement: Additional file 5 — Table of listing synonomous/nonsynonomous changes in contigs containing SNPs that differed in frequency between the two host races. For those contigs where an open reading frame could be clearly identified, we determined whether SNPs would affect the amino acid sequence of the protein product. Contig is the R. pomonella contig number followed by the TSA accession number. CG is the D. melanogaster Celera Genome number of the locus with the closest match and Annotation is the D. melanogaster locus name where known. Position denotes the nucleotide location within the contig and synonymous? denotes whether the alternative forms of the SNP specify alternative amino acids. We also define the consensus amino acid, the alternative amino acid, the consensus codon and whether the SNP site is within the local BLAST alignment of our data with the hit to the identified D. melanogaster locus. [file 1471-2164-10-633-S5.XLS]

## Sheet: Sheet1
Additional file 5
Congtig	TSA Acc.	CG	Annotation	Position	synonymous?	amino Acid (consensus)	alternative AA	consensus codon	in local alignment?
contig00032	EZ116251	CG4593	NA	549	No	M	T	AtG	Yes
contig00032	EZ116251			653	Yes	K		AAg	Yes
contig00244	EZ116463	CG3359	midline fasciclin	360	No	I	T	ATT	No
contig00244	EZ116463			383	No	I	M	ATA	No
contig00888	EZ117107	CG30423	NA	96	No	V	L	GTA	No
contig01499	EZ117718	CG12756	Eaf6	895	No	I	V	ATT	No
contig08637	EZ124856	CG15693	Ribosomal protein S20	139	Yes	H		CAC	Yes
contig08926	EZ125145	CG1850	NA	276	Yes	H		CAT	No
contig09205	EZ125424	CG33199	NA	1362	Yes	D		GAt	No
contig09205	EZ125424			1410	No	N	D	aAT	No
contig09205	EZ125424			1429	No	M	I	ATG	No
contig09219	EZ125438	CG13389	Ribosomal protein S13	320	Yes	R		CGc	Yes
contig09309	EZ125528	CG32400	Lcp65Ab1	29	Yes	S		tCG	No
contig09398	EZ125617	CG1665	NA	1148	No	T	I	Act	No
contig09398	EZ125617			1206	Yes	L		CTg	No
contig09398	EZ125617			1222	No	F	L	TTt	No
contig09464	EZ125683	CG1065	Succinyl coenzyme A synthetase alpha subunit	1271	Yes	V		gTC	No
contig09464	EZ125683			1356	No	N	S	aaT	No
contig09464	EZ125683			1367	No	I	L	atA	No
contig09822	EZ126041	CG31717	NA	768	Yes	F		TTT	No
contig09943	EZ126162	CG17931	NA	712	No	F	C	TTT	No
contig10844	EZ127063	CG4466	Heat shock protein 27	708	Yes	E		GaG	Yes
contig11178	EZ127397	CG4299	Set	806	No	K	E	AAG	Yes
contig12261	EZ128480	CG8048	Vacuolar H[+] ATPase 44kD C subunit	2382	No	L		TTA	No
contig12368	EZ128587	CG8415	Ribosomal protein S23	238	Yes	R		CGT	Yes
contig12506	EZ128725	CG6105	lethal (2) 06225	391	No	I	V	ATT	Yes
contig13175	EZ129394	CG10120	Malic enzyme	943	Yes	S		TCg	No
contig13175	EZ129394			963	No	A	T	gCT	Yes
contig13734	EZ129953	CG5384	NA	131	No	D	G	GAT	Yes
contig13831	EZ130050	CG9662	NA	565	Yes	F		TTT	No
contig14676	EZ130895	CG1963	pterin-4a-carbinolamine dehydratase	107	Yes	C		TGT	No
contig14676	EZ130895			288	No	A	T	GCC	Yes
contig14709	EZ130928	CG34183		61	No	S	G	agT	Yes
contig17173	EZ133392	CG10794	Diptericin B	60	No	I	F	ATT	No
contig17590	EZ133809	CG6188	NA	43	No	T	A	ACA	Yes
contig17934	EZ134153	CG6461	NA	271	No	N	D	AaC	No
contig19625	EZ135844	CG9240	NA	439	No	G	1	gGA	No
contig20121	EZ136340	CG9401	mago nashi	551	Yes	F		TTt	No
contig20121	EZ136340			553	No	C	F	tgt	No
contig20182	EZ136401	CG8502	Cuticular protein 49Ac	698	No	I	M	att	No
contig20182	EZ136401			836	No	E	D	GAG	No
contig20314	EZ136533	CG15098	NA	420	Yes	G		GGA	Yes
contig20383	EZ136602	CG11590	NA	547	No	I	T	ATA	No
contig20440	EZ136659	CG40127	NA	586	Yes	K		AAG	No
contig20450	EZ136669	CG4511	NA	902	No	E	Q	gAG	No
contig20482	EZ136701	CG3997	Ribosomal protein L39	70	Yes	Q		CAA	Yes
contig20482	EZ136701			91	Yes	K		AAA	Yes
contig20490	EZ136709	CG7641	Neurocalcin	255	Yes	D		GAt	Yes
contig20572	EZ136791	CG13315	NA	134	Yes	I		ATT	No
contig20581	EZ136800	CG11989	Ard1	534	Yes	R		CGT	Yes
contig20669	EZ136888	CG18473	NA	540	Yes	S		TCt	Yes
contig21109	EZ137328	CG5767	NA	950	No	T	A	acT	No
contig21109	EZ137328			995	No	S	T	TCC	No
contig21132	EZ137351	CG16865	NA	724	No	P	A	CCG	Yes
contig21160	EZ137379	CG3776	Juvenile hormone esterase binding protein 29	20	No	K	E	AAa	No
contig21309	EZ137528	CG10621	NA	267	Yes	R		agA	No
contig21309	EZ137528			269	No	R	1	agA	No
contig21402	EZ137621	CG17285	Fat body protein 1	872	No	Q	R	CAA	No
contig21486	EZ137705	CG7181	NA	333	No	N	K	AAT	No
contig21642	EZ137861	CG3661	Ribosomal protein L23	251	No	Q	1	CAA	No
contig22037	EZ138256	CG34310		322	No	V	G	GTT	No
contig22065	EZ138284	CG17903	Cytochrome c proximal	101	No	G	R	GGA	Yes
contig22080	EZ138299	CG4111	Ribosomal protein L35	19	No	R	Q	CGg	No
contig22086	EZ138305	CG3625	NA	975	No	K	E	AAA	No
contig22086	EZ138305			985	No	L	S	TTA	No
contig22108	EZ138327	CG9494	Tetraspanin 29Fa	387	Yes	V		GTA	Yes
contig22108	EZ138327			499	No	F	S	TTC	Yes
contig22154	EZ138373	CG42325	Phosphodiesterase 1c	452	Yes	L		TTa	No
contig22154	EZ138373			488	Yes	L		ctG	No
contig22154	EZ138373			530	No	T	A	aca	No
contig22236	EZ138455	CG14482	NA	31	Yes	A		GCA	Yes
contig22236	EZ138455			178	Yes	S		AGT	No
contig22245	EZ138464	CG31778	NA	616	Yes	V		GTc	Yes
contig22245	EZ138464			619	Yes	R		CGC	Yes
contig22245	EZ138464			724	Yes	E		GAA	Yes
contig22405	EZ138624	CG3226	NA	42	No	W	R	TGG	No
contig22540	EZ138759	CG2998	Ribosomal protein S28b	124	Yes	R		CGT	Yes
contig22540	EZ138759			187	Yes	G		GGA	Yes
contig22581	EZ138800	CG12379	NA	160	Yes	Y		TAT	No
contig22619	EZ138838	CG8905	Superoxide dismutase 2 (Mn)	628	Yes	A		GCc	Yes
contig22629	EZ138848	CG8331	NA	856	No	L	S	TTA	No
contig22908	EZ139127	CG4882	NA	390	Yes	V		GTa	Yes
contig22930	EZ139149	CG33198	presenilin enhancer	383	Yes	P		CCA	No
contig23038	EZ139257	CG3798	N-methyl-D-aspartate receptor-associated protein	143	Yes	V		GTg	No
contig23038	EZ139257			218	Yes	F		Ttc	No
contig23038	EZ139257			283	Yes	P		CCC	Yes
contig23038	EZ139257			467	No	Q	P	CAa	No
contig23038	EZ139257			476	Yes	N		AAC	Yes
contig23061	EZ139280	CG6463	NA	94	Yes	F		TTC	No
contig23165	EZ139384	CG34117	NA	66	No	S	N	agC	No
contig23210	EZ139429	CG7283	Ribosomal protein L10Ab	160	No	G	D	GGC	Yes
contig23330	EZ139549	CG4027	Actin 5C	1444	Yes	L		CTa	No
contig23348	EZ139567	CG4800	Translationally controlled tumor protein	829	No	F	L	TTT	No
contig23348	EZ139567			1021	Yes	S		TCt	No
contig23412	EZ139631	CG3186	eIF-5A	60	No	R	C	CGC	Yes
contig23412	EZ139631			187	Yes	K		AAA	No
contig23561	EZ139780	CG33672	NA	541	No	K	M	AAG	No
contig23633	EZ139852	CG8446	NA	167	No	I	T	ATT	Yes
contig23923	EZ140142	CG10652	Ribosomal protein L30	71	Yes	Y		TAT	Yes
contig23923	EZ140142			155	Yes	A		GCA	No
contig23936	EZ140155	CG13628	Rpb10	32	No	E	G	GAA	Yes
contig23936	EZ140155			34	Yes	K		AAa	No
contig23936	EZ140155			77	No	G	D	GGC	Yes
contig23936	EZ140155			86	No	C	F	tgC	No
contig23936	EZ140155			121	Yes	I		ATt	Yes
contig23936	EZ140155			160	Yes	R		CGg	No
contig23946	EZ140165	CG8764	oxen	170	No	I	T	ATT	Yes
contig24027	EZ140246	CG1249	snRNP2	154	No	S	F	tct	No
contig24222	EZ140441	CG14996	Chd64	196	No	T	N	act	No
contig24289	EZ140508	CG5271	Ribosomal protein S27A	79	No	D	G	GAT	Yes
				329	No	V	E	GTG	No
